# Supplementary material for: Thrombin Inhibition Prevents Endothelial Dysfunction and Reverses 20-HETE Overproduction without Affecting Blood Pressure in Angiotensin II-Induced Hypertension in Mice
Source: Int J Mol Sci. 2021 Aug 12;22(16):8664. doi: 10.3390/ijms22168664 (PMC8395447; doi:10.3390/ijms22168664)
Supplement: Supplementary file 1 [file ijms-22-08664-s001.zip]

Archive with 1 entries (1 files):
- ijms-1333391-supplementary.pdf
